# Supplementary material for: Fumaria officinalis Dust as a Source of Bioactives for Potential Dermal Application: Optimization of Extraction Procedures, Phytochemical Profiling, and Effects Related to Skin Health Benefits
Source: Plants (Basel). 2025 Jan 24;14(3):352. doi: 10.3390/plants14030352 (PMC11819947; doi:10.3390/plants14030352)
Supplement: Supplementary file 1 [file plants-14-00352-s001.zip]

Archive with 1 entries (1 files):
- plants-3420470-supplementary.pdf
